# Supplementary material for: The Role of Personal and Political Values in Predicting Environmental Attitudes and Pro-environmental Behavior in Kazakhstan
Source: Front Psychol. 2020 Dec 23;11:584292. doi: 10.3389/fpsyg.2020.584292 (PMC7793664; doi:10.3389/fpsyg.2020.584292)
Supplement: Supplementary file 1 [file Table_1.xls]

## Sheet: Supplement Table 1
Supplement Table 1
Cronbach’s alphas, means, standard deviations and correlations between variables
	Variable name	α	Mean	SD	1	2	3	4	5	6	7	8	9	10	11	12	13	14	15	16	17	18	19	20	21	22	23
1	EC	0.88	5.8	1.26
2	NEP	0.72	3.91	0.62	,45**
3	Environmental Citizenship	0.54	3.59	1.09	,38**	,18**
4	Littering	0.48	4.59	0.72	,36**	,23**	,16**
5	Recycling	0.69	2.68	1.37	,16**	0.02	,13*	0.1
6	Community Action	-	2.67	1.38	,25**	0	,19**	0	,27**
7	Power	-	4.1	2.22	0	0.01	-0.01	-0.08	,17**	,12*
8	Achievement	-	5.8	2.11	,17**	,21**	0.11	,14*	-0.02	-0.02	,29**
9	Hedonism	-	4.8	2.32	-0.02	0.11	0.09	-0.04	-0.04	-0.09	,28**	,37**
10	Stimulation	-	5.7	2.13	,14*	,22**	0.1	0.09	0.06	0.06	,13*	,43**	,33**
11	Self-Direction	-	6.7	1.71	,29**	,27**	0.11	,25**	0.03	0.04	0.04	,45**	,19**	,53**
12	Universalism	-	6.6	1.77	,3**	,32**	,18**	,2**	0.02	0.05	0.01	,33**	0.05	,39**	,58**
13	Benevolenve	-	6.7	1.77	,3**	,32**	0.09	,26**	-0.03	,13*	-0.1	,31**	0.02	,35**	,48**	,6**
14	Tradition	-	5.4	2.42	,29**	,16**	0.01	0.07	0.04	,26**	0.05	0.09	-0.06	,23**	,21**	,34**	,52**
15	Conformity	-	5.7	2.31	,32**	,21**	0.01	,16**	0	,24**	0.05	,11*	0.02	,23**	,26**	,39**	,5**	,76**
16	Security	-	6.6	1.86	,35**	,33**	0.08	,21**	0.01	,17**	0.05	,22**	0.06	,27**	,38**	,45**	,56**	,53**	,59**
17	Foreign Military Intervention	0.48	2.95	1.11	0.05	0.09	-0.03	-0.06	0.03	0.1	0.02	0.03	0.05	-0.01	0.04	-0.04	0.05	0.04	0.06	-0.04
18	Free Enterprise	0.62	2.61	1.06	-,18**	-,11*	-0.01	-,11*	-0.05	-0.1	0.05	0.08	0.1	-0.1	0	-,15**	-,17**	-,28**	-,23**	-,14*	0.11
19	Traditional Morality	0.76	3.29	1.15	,22**	0.1	-,12*	0.01	0.05	,25**	-0.04	-,13*	-,2**	0	-0.08	-0.01	,16**	,49**	,43**	,3**	,18**	-,18**
20	Equality	0.74	4.07	0.92	,24**	,26**	0.05	0.09	-0.03	0.07	0.01	0.08	-0.02	0.06	0.08	,16**	,17**	,16**	,18**	,21**	,12*	-0.03	,29**
21	Accepting Immigrants	0.46	2.1	0.89	-0.1	-0.05	,14*	0.02	0.1	-,14*	0.04	0.03	0.11	0.07	0.07	-0.01	-0.06	-,26**	-,24**	-,21**	0	,3**	-,29**	-0.07
22	Blind Patriotism	0.77	3.2	1.24	,18**	0.03	-,12*	0.04	0.05	,3**	-0.03	-0.09	-0.09	0.08	0.01	0.01	,21**	,49**	,45**	,27**	,28**	-,17**	,63**	,22**	-,2**
23	Civil Liberties	0.78	4.43	0.81	,2**	,27**	-0.01	,2**	0	0.04	-0.06	,18**	0.04	,21**	,33**	,16**	,25**	0.11	,13*	,18**	,24**	0.02	,13*	,4**	-0.02	,21**
24	Law and Order	0.81	2.91	0.95	0.04	-0.06	-0.09	-,12*	0.02	,13*	,12*	-0.07	-0.08	-0.09	-,19**	-0.1	0.02	,21**	,19**	,16**	,31**	-0.01	,47**	,15**	-,15**	,48**	0.02
EC – Environmental Concern, NEP – New Environmental Paradigm. **p < 0.01; *p < 0.05
