# Supplementary material for: The Role of Personal and Political Values in Predicting Environmental Attitudes and Pro-environmental Behavior in Kazakhstan
Source: Front Psychol. 2020 Dec 23;11:584292. doi: 10.3389/fpsyg.2020.584292 (PMC7793664; doi:10.3389/fpsyg.2020.584292)
Supplement: Supplementary file 2 [file Table_2.xls]

## Sheet: Supplement Table 2
Supplement Table 2
Means for socio-demographic groups, Mann-Whitney’s U for Gender and Language, F for Settlement size and Age
	Gender			Language			Settlement size					Age
	M, female, N = 183	M, male, N = 120	U	M, Kz, N = 114	M, Ru, N = 191	U	M, City of Republican Significance,	M, Regional Center,	M, Small and medium towns,	M, village, N= 39	F	M, 18-24, N = 163	M, 25-44, N = 99	M, 45+, N = 42	F
							N = 122	N = 77	N = 66
Power	4.12	4.13	10900.5	4.21	4.08	10578	4.12	4.21	4.27	3.64	.76	4.07	4.37	3.69	1.5
Achievement	5.9	5.59	9948.5	5.44	5.99	9257,5*	6.39	5.4	5.61	5.03	6,3***	6.12	5.74	4.67	8,45***
Hedonism	4.69	4.89	10602	4.96	4.65	10209	5.24	4.43	4.47	4.38	3,01*	5.2	4.69	3.26	12,66***
Stimulation	5.73	5.76	10810.5	5.97	5.62	9747	5.8	5.82	5.67	5.56	0.18	5.99	5.59	5.31	2.23
Self-Direction	6.7	6.81	10855	6.43	6.93	9207,5*	7.02	6.66	6.79	5.95	4,04**	6.91	6.52	6.69	1.67
Universalism	6.68	6.57	10279.5	6.27	6.86	8676,5***	6.75	6.57	6.76	6.18	1.18	6.7	6.37	7.02	2.21
Benevolence	6.77	6.72	10273	6.46	6.92	10249.5	6.69	6.99	6.73	6.49	0.79	6.64	6.83	7.14	1.49
Tradition	5.54	5.3	10400.5	5.83	5.2	9390,5*	4.75	6.09	5.68	5.79	5,91***	4.69	6.12	6.69	19,39***
Conformity	5.87	5.67	10604.5	6.14	5.52	9081,5*	5.11	6.19	6	6.41	5,6***	5.17	6.43	6.45	12,35***
Security	6.69	6.48	10010	6.51	6.64	10709.5	6.35	7	6.61	6.49	1.96	6.33	6.88	7.05	4,17*
Foreign Military Intervention	3.07	2.76	9229*	3.14	2.84	9573.5	3.02	2.56	3.06	3.36	5,52***	2.99	3.06	2.52	3,73*
Free Enterprise	2.47	2.83	8767,5**	2.6	2.62	10574	2.82	2.52	2.38	2.47	3,08*	2.9	2.38	1.99	16,97***
Traditional Morality	3.42	3.11	9380,5*	3.69	3.05	7536,5***	2.83	3.56	3.43	4	15,41***	2.86	3.76	3.84	28,7***
Equality	4.11	4.03	10333.5	3.79	4.25	8199,5***	4.08	4.19	4.05	3.96	0.64	4.07	4.07	4.15	0.16
Accepting Immigrants	2.91	3.12	9494,5*	2.92	3.05	9834.5	3.22	2.87	2.75	2.96	5,08**	3.18	2.86	2.64	8,17***
Blind Patriotism	3.4	2.92	8631**	3.8	2.84	6079,5***	2.83	3.24	3.37	4.03	10,88***	2.77	3.72	3.66	24,45***
Civil Liberties	4.41	4.48	10222	4.25	4.54	9617.5	4.51	4.4	4.42	4.32	0.65	4.45	4.41	4.44	0.05
Law and Order	3.03	2.73	8939,5**	3.15	2.76	8318,5***	2.72	2.86	3.08	3.33	5,14**	2.75	3.17	2.93	6,47**
EC (1-7)	5.91	5.63	9602.5	5.72	5.85	10323.5	5.73	5.93	5.8	5.74	0.4	5.65	5.77	6.41	6,36**
NEP	4	3.76	8703,5**	3.79	3.98	9094,5*	3.94	3.97	3.8	3.86	1.16	3.88	3.89	4.1	2.23
Environmental Citizenship	3.53	3.67	10271	3.55	3.61		3.71	3.67	3.43	3.33		3.75	3.36	3.5	4*
						10452					1.82
Community Action	2.68	2.64	10823	3.23	2.34	6984***	2.37	2.61	3.09	3	4,98**	2.36	2.9	3.33	11,17***
Littering	4.69	4.45	9256,5**	4.4	4.71	9222**	4.61	4.58	4.62	4.5	0.28	4.55	4.6	4.76	1.52
Recycling	2.68	2.67	10913	2.81	2.6	9995	2.51	2.88	2.82	2.6	1.41	2.57	2.64	3.15	3,18*
EC – Environmental Concern, NEP – New Environmental Paradigm. ***p < 0.001; **p < 0.01; *p < 0.05
M - means
U - Mann-Whitney's U
F - the value of ANOVA F-test
